# Supplementary material for: A real-world data challenge: guidance for aligning data privacy compliance and fit-for-purpose usability
Source: Health Aff Sch. 2025 Nov 12;3(11):qxaf210. doi: 10.1093/haschl/qxaf210 (PMC12661526; doi:10.1093/haschl/qxaf210)
Supplement: qxaf210_Supplementary_Data [file qxaf210_supplementary_data.zip]

Archive with 4 entries (4 files):
- qxaf210_Supplementary_Data.pdf
- coi_disclosure_Malin.docx
- coi_disclosure_RHS.docx
- coi_disclosure_Jaffe.docx
